# Supplementary material for: Importance of weightlifting performance analysis in anti-doping
Source: PLoS One. 2022 Feb 4;17(2):e0263398. doi: 10.1371/journal.pone.0263398 (PMC8815941; doi:10.1371/journal.pone.0263398)
Supplement: S1 Dataset — (XLSX) [file pone.0263398.s001.xlsx]

## Sheet: Sheet2
gender	bweight	total	age	doping
m	55.50	250	22	0
m	55.80	227.5	22	0
m	61.50	290	23	0
m	62.00	265	21	0
m	61.90	257.5	21	0
m	62.00	250	24	0
m	61.70	235	21	0
m	60.80	190	18	0
m	68.90	332.5	23	0
m	67.90	282.5	25	0
m	68.60	282.5	24	0
m	67.90	267.5	20	0
m	66.20	225	26	0
m	68.40	220	19	0
m	66.00	212.5	18	0
m	76.90	330	24	0
m	76.40	310	22	0
m	76.60	295	21	0
m	76.50	290	27	0
m	76.60	285	28	0
m	74.00	240	23	0
m	82.90	387.5	24	0
m	84.50	357.5	21	0
m	84.60	330	23	0
m	82.60	325	22	0
m	82.90	315	22	0
m	78.90	285	20	0
m	84.80	265	22	0
m	83.00	240	25	0
m	91.10	365	23	0
m	93.90	355	24	0
m	93.80	352.5	27	0
m	92.10	342.5	27	0
m	92.30	320	22	0
m	92.80	312.5	21	0
m	90.00	310	21	0
m	91.80	302.5	26	0
m	91.30	285	24	0
m	85.50	162.5	20	0
m	103.10	400	24	0
m	103.60	327.5	22	0
m	94.40	305	23	0
m	97.50	302.5	20	0
m	94.10	270	22	0
m	103.60	255	23	0
m	148.10	380	27	0
m	135.20	345	21	0
m	132.30	340	22	0
m	105.60	320	22	0
m	123.10	275	27	0
m	55.95	270	19	0
m	55.75	257.5	19	0
m	55.95	252.5	20	0
m	55.75	242.5	20	0
m	55.75	242.5	17	0
m	54.75	230	20	0
m	55.90	230	20	0
m	55.10	227.5	20	0
m	55.65	227.5	20	0
m	55.85	227.5	18	0
m	55.35	220	17	0
m	55.85	220	18	0
m	55.90	220	20	0
m	56.00	220	17	0
m	54.45	217.5	19	0
m	55.65	217.5	18	0
m	55.95	217.5	11	0
m	56.00	217.5	18	0
m	55.10	215	17	0
m	55.90	215	18	0
m	55.15	207.5	19	0
m	55.50	207.5	17	0
m	55.90	207.5	18	0
m	55.85	190	20	0
m	55.70	187.5	20	0
m	62.00	315	20	0
m	61.45	277.5	20	0
m	61.70	265	20	0
m	61.75	265	19	0
m	61.65	260	19	0
m	61.70	260	18	0
m	59.00	257.5	19	0
m	61.50	255	18	0
m	61.25	247.5	18	0
m	62.00	247.5	17	0
m	62.00	245	18	0
m	61.35	242.5	17	0
m	62.00	242.5	18	0
m	60.50	240	19	0
m	61.95	220	20	0
m	60.90	215	18	0
m	61.75	212.5	18	0
m	61.00	202.5	18	0
m	68.90	315	19	0
m	68.85	307.5	18	0
m	69.00	307.5	20	0
m	68.65	300	20	0
m	67.90	297.5	19	0
m	68.75	297.5	17	0
m	68.15	292.5	20	0
m	68.80	287.5	19	0
m	67.90	280	18	0
m	68.65	280	20	0
m	67.80	270	20	0
m	69.00	267.5	20	0
m	68.20	265	20	0
m	68.35	262.5	20	0
m	68.35	260	20	0
m	68.95	260	20	0
m	67.85	257.5	19	0
m	68.15	257.5	20	0
m	68.65	255	19	0
m	68.95	255	19	0
m	68.25	252.5	20	0
m	68.75	250	18	0
m	68.50	242.5	17	0
m	68.90	242.5	18	0
m	67.40	237.5	20	0
m	77.00	345	19	0
m	74.40	342.5	20	0
m	76.80	327.5	19	0
m	76.35	317.5	20	0
m	75.90	310	20	0
m	77.00	310	18	0
m	76.60	307.5	19	0
m	74.00	305	20	0
m	75.65	302.5	18	0
m	74.05	300	19	0
m	76.80	300	18	0
m	73.25	297.5	19	0
m	73.60	295	20	0
m	76.20	295	17	0
m	74.70	292.5	19	0
m	76.40	292.5	20	0
m	74.90	290	20	0
m	75.40	285	20	0
m	76.50	285	20	0
m	77.00	285	18	0
m	76.90	282.5	18	0
m	76.15	280	20	0
m	74.00	277.5	20	0
m	72.55	272.5	19	0
m	76.65	272.5	19	0
m	75.90	270	18	0
m	75.05	260	20	0
m	76.90	260	18	0
m	74.95	255	20	0
m	76.50	255	19	0
m	73.60	250	20	0
m	77.00	250	20	0
m	84.30	347.5	19	0
m	83.35	345	22	0
m	84.70	342.5	20	0
m	84.45	340	19	0
m	83.45	332.5	18	0
m	83.85	327.5	19	0
m	84.15	325	19	0
m	84.95	325	19	0
m	82.15	320	20	0
m	84.10	320	19	0
m	81.60	315	20	0
m	82.65	310	20	0
m	82.80	307.5	19	0
m	83.50	300	19	0
m	84.05	300	20	0
m	84.70	300	16	0
m	84.25	297.5	20	0
m	84.10	295	16	0
m	85.00	295	20	0
m	83.75	292.5	19	0
m	84.00	292.5	20	0
m	83.85	290	19	0
m	81.85	287.5	20	0
m	84.55	285	20	0
m	84.05	280	19	0
m	83.60	262.5	20	0
m	93.35	372.5	20	0
m	93.20	370	18	0
m	93.10	360	19	0
m	91.70	357.5	19	0
m	93.55	355	20	0
m	91.35	340	20	0
m	90.50	337.5	17	0
m	93.20	337.5	18	0
m	93.50	330	19	0
m	89.90	327.5	19	0
m	92.75	327.5	20	0
m	92.95	327.5	19	0
m	90.80	320	20	0
m	92.35	315	20	0
m	90.25	312.5	18	0
m	88.25	300	20	0
m	90.95	300	20	0
m	91.80	297.5	19	0
m	92.40	295	19	0
m	88.40	290	20	0
m	93.85	280	20	0
m	101.95	375	19	0
m	103.90	360	19	0
m	102.95	355	20	0
m	104.35	355	20	0
m	96.90	342.5	19	0
m	104.45	335	19	0
m	103.70	332.5	19	0
m	100.60	327.5	19	0
m	102.80	327.5	20	0
m	100.40	325	20	0
m	102.80	325	19	0
m	100.50	312.5	18	0
m	104.85	305	20	0
m	104.70	302.5	20	0
m	96.80	300	20	0
m	99.10	295	20	0
m	103.25	277.5	18	0
m	114.25	397.5	18	0
m	114.95	385	19	0
m	139.10	385	20	0
m	117.25	382.5	20	0
m	114.90	377.5	19	0
m	112.75	375	17	0
m	123.20	367.5	20	0
m	115.10	345	20	0
m	115.65	345	20	0
m	121.95	340	18	0
m	132.15	337.5	19	0
m	115.00	335	19	0
m	118.50	335	20	0
m	136.20	330	19	0
m	110.70	320	20	0
m	126.35	320	19	0
m	112.25	317.5	20	0
m	116.45	302.5	20	0
m	106.75	295	18	0
m	116.60	295	19	0
m	55.66	295	25	0
m	55.85	285	24	0
m	55.86	282.5	27	0
m	55.94	282.5	28	0
m	55.79	262.5	28	0
m	55.87	260	29	0
m	55.50	252.5	24	0
m	55.18	250	20	0
m	55.28	245	27	0
m	55.81	245	27	0
m	55.69	222.5	20	0
m	54.24	217.5	24	0
m	55.62	215	27	0
m	55.83	215	21	0
m	61.76	320	27	0
m	61.80	317.5	28	0
m	61.32	310	24	0
m	61.67	310	18	0
m	61.48	307.5	20	0
m	61.57	302.5	22	0
m	61.78	302.5	24	0
m	61.60	295	21	0
m	61.63	295	31	0
m	61.83	287.5	37	0
m	61.91	287.5	29	0
m	61.58	282.5	23	0
m	61.83	272.5	26	0
m	61.53	260	21	0
m	61.76	257.5	24	0
m	61.65	255	17	0
m	60.98	252.5	23	0
m	61.32	250	21	0
m	61.10	237.5	25	0
m	61.25	225	22	0
m	61.60	225	26	0
m	68.77	350	26	0
m	68.49	340	25	0
m	68.87	340	23	0
m	68.17	337.5	24	0
m	68.21	335	32	0
m	68.74	332.5	27	0
m	68.64	330	26	0
m	68.71	330	20	0
m	68.42	322.5	25	0
m	68.48	322.5	23	0
m	68.89	322.5	31	0
m	68.74	315	27	0
m	68.83	315	25	0
m	68.13	302.5	24	0
m	68.38	302.5	19	0
m	68.72	302.5	24	0
m	68.58	300	21	0
m	68.77	300	20	0
m	68.42	297.5	25	0
m	68.91	290	22	0
m	68.45	285	24	0
m	67.58	275	22	0
m	68.74	275	20	0
m	68.38	265	25	0
m	68.82	260	32	0
m	68.79	245	20	0
m	76.14	365	25	0
m	76.48	362.5	26	0
m	76.32	360	24	0
m	76.90	360	25	0
m	76.55	357.5	31	0
m	76.66	357.5	23	0
m	75.78	355	23	0
m	76.61	355	30	0
m	76.46	352.5	23	0
m	76.09	350	22	0
m	76.91	350	31	0
m	76.65	347.5	22	0
m	76.62	332.5	18	0
m	76.90	332.5	23	0
m	76.62	330	27	0
m	76.88	327.5	22	0
m	76.20	312.5	26	0
m	76.33	295	26	0
m	76.68	295	21	0
m	76.92	295	22	0
m	75.46	290	26	0
m	76.81	280	19	0
m	75.31	275	28	0
m	76.90	260	30	0
m	84.28	387.5	27	0
m	84.23	385	28	0
m	84.12	382.5	27	0
m	84.27	380	25	0
m	82.66	377.5	22	0
m	84.92	377.5	26	0
m	84.48	375	32	0
m	84.67	375	30	0
m	84.70	347.5	23	0
m	84.71	345	23	0
m	84.78	345	31	0
m	83.89	342.5	22	0
m	84.62	342.5	24	0
m	83.37	340	27	0
m	84.95	340	26	0
m	83.95	335	21	0
m	84.43	335	19	0
m	81.78	332.5	31	0
m	84.90	320	25	0
m	81.19	315	28	0
m	84.02	307.5	28	0
m	84.31	307.5	23	0
m	84.36	305	31	0
m	84.44	300	24	0
m	84.89	265	25	0
m	93.62	400	29	0
m	93.63	395	24	0
m	92.38	392.5	25	0
m	93.06	390	23	0
m	93.95	385	17	0
m	92.95	380	23	0
m	92.78	375	25	0
m	93.37	372.5	25	0
m	93.50	372.5	22	0
m	93.83	372.5	27	0
m	90.55	367.5	23	0
m	92.98	362.5	27	0
m	93.61	347.5	22	0
m	91.78	342.5	24	0
m	93.70	342.5	27	0
m	93.90	335	31	0
m	93.67	330	27	0
m	88.54	327.5	21	0
m	91.57	320	23	0
m	93.49	320	30	0
m	89.33	315	28	0
m	93.14	315	19	0
m	93.02	307.5	23	0
m	92.58	295	23	0
m	92.67	295	34	0
m	85.82	270	30	0
m	93.23	267.5	25	0
m	104.67	422.5	28	0
m	102.92	420	24	0
m	104.85	415	23	0
m	104.90	410	23	0
m	104.08	407.5	24	0
m	104.61	405	32	0
m	104.72	392.5	28	0
m	100.59	390	27	0
m	104.10	385	30	0
m	104.37	385	22	0
m	102.01	380	23	0
m	104.40	380	28	0
m	104.65	380	21	0
m	104.71	375	25	0
m	104.72	372.5	28	0
m	101.78	370	24	0
m	103.94	365	21	0
m	103.55	360	22	0
m	104.58	360	32	0
m	104.80	360	19	0
m	100.80	345	28	0
m	104.22	345	23	0
m	94.08	265	27	0
m	177.61	437.5	26	0
m	127.55	427.5	24	0
m	126.28	422.5	24	0
m	125.66	407.5	25	0
m	124.95	405	27	0
m	105.27	387.5	23	0
m	130.11	385	23	0
m	147.83	377.5	24	0
m	137.26	362.5	27	0
m	141.42	362.5	21	0
m	111.35	360	25	0
m	131.02	347.5	22	0
m	109.09	337.5	29	0
m	105.47	335	29	0
m	113.40	322.5	20	0
m	126.07	307.5	18	0
m	111.35	292.5	27	0
m	55.84	265	24	0
m	55.86	262.5	22	0
m	55.50	240	21	0
m	55.64	232.5	23	0
m	61.72	312.5	21	0
m	61.70	295	21	0
m	61.54	265	22	0
m	61.72	265	21	0
m	59.86	262.5	23	0
m	61.76	245	23	0
m	61.42	227.5	21	0
m	60.50	215	22	0
m	68.98	335	25	0
m	68.72	312.5	21	0
m	67.14	300	16	0
m	67.70	290	25	0
m	68.86	280	22	0
m	68.94	270	21	0
m	76.72	332.5	22	0
m	76.26	325	21	0
m	74.52	300	20	0
m	74.50	290	21	0
m	76.72	290	22	0
m	74.90	285	22	0
m	76.00	280	24	0
m	84.54	345	22	0
m	84.78	332.5	22	0
m	84.12	310	23	0
m	81.86	305	22	0
m	83.42	295	24	0
m	93.82	380	24	0
m	92.34	365	22	0
m	93.08	362.5	24	0
m	93.52	362.5	22	0
m	93.22	337.5	22	0
m	93.40	322.5	22	0
m	92.84	310	22	0
m	90.32	302.5	24	0
m	102.40	410	25	0
m	102.70	385	24	0
m	101.60	382.5	23	0
m	100.85	337.5	21	0
m	95.90	320	24	0
m	101.95	300	22	0
m	97.35	280	22	0
m	103.90	262.5	21	0
m	112.85	372.5	22	0
m	120.75	360	18	0
m	105.40	345	23	0
m	140.00	337.5	22	0
m	110.85	335	20	0
m	105.50	325	23	0
m	144.25	322.5	19	0
m	124.75	280	28	0
m	55.82	270	20	0
m	53.44	262.5	19	0
m	55.80	257.5	17	0
m	55.74	240	19	0
m	55.56	235	19	0
m	55.58	230	16	0
m	55.24	227.5	20	0
m	55.32	227.5	20	0
m	53.86	210	20	0
m	61.64	317.5	19	0
m	61.74	300	20	0
m	61.68	285	19	0
m	61.80	280	19	0
m	61.76	270	19	0
m	61.36	267.5	18	0
m	61.88	257.5	20	0
m	61.46	255	18	0
m	60.50	250	20	0
m	61.98	247.5	18	0
m	60.82	245	20	0
m	61.92	227.5	18	0
m	61.90	222.5	19	0
m	61.06	217.5	19	0
m	61.70	207.5	19	0
m	68.60	325	19	0
m	68.54	312.5	19	0
m	68.84	310	20	0
m	66.34	305	19	0
m	68.62	302.5	20	0
m	67.62	277.5	18	0
m	66.76	275	19	0
m	68.80	272.5	19	0
m	68.42	270	18	0
m	68.18	267.5	18	0
m	68.40	267.5	20	0
m	62.28	252.5	18	0
m	66.88	245	18	0
m	68.06	242.5	19	0
m	68.54	230	18	0
m	76.30	352.5	19	0
m	74.62	335	18	0
m	76.76	335	19	0
m	75.24	332.5	20	0
m	75.92	320	20	0
m	75.34	310	19	0
m	76.40	302.5	19	0
m	74.90	300	18	0
m	75.52	297.5	18	0
m	76.32	290	20	0
m	76.32	280	20	0
m	74.84	260	18	0
m	71.10	240	18	0
m	70.90	230	19	0
m	84.06	357.5	20	0
m	83.94	350	20	0
m	83.50	347.5	20	0
m	84.62	342.5	19	0
m	84.42	340	20	0
m	84.36	337.5	19	0
m	84.88	330	20	0
m	82.40	325	20	0
m	83.66	325	20	0
m	84.22	325	18	0
m	84.28	320	20	0
m	84.42	320	20	0
m	84.56	310	18	0
m	82.82	305	19	0
m	84.78	300	17	0
m	83.50	297.5	18	0
m	77.60	290	16	0
m	79.56	290	20	0
m	81.24	287.5	19	0
m	83.36	287.5	20	0
m	83.96	285	20	0
m	93.50	395	18	0
m	93.62	372.5	20	0
m	92.74	360	20	0
m	93.88	360	20	0
m	91.80	332.5	20	0
m	93.80	330	18	0
m	93.50	320	20	0
m	93.22	315	20	0
m	90.20	302.5	18	0
m	93.86	280	19	0
m	102.98	397.5	20	0
m	104.60	397.5	20	0
m	99.50	392.5	19	0
m	102.72	385	19	0
m	104.78	372.5	18	0
m	103.28	367.5	20	0
m	103.12	357.5	20	0
m	101.20	352.5	20	0
m	102.90	352.5	20	0
m	104.24	352.5	20	0
m	98.92	350	18	0
m	104.32	345	19	0
m	99.72	342.5	17	0
m	102.10	280	18	0
m	123.12	407.5	19	0
m	113.56	390	20	0
m	113.52	382.5	18	0
m	143.18	375	20	0
m	136.50	365	20	0
m	121.54	355	19	0
m	141.30	355	20	0
m	107.60	345	20	0
m	147.32	340	19	0
m	134.68	335	19	0
m	127.48	330	19	0
m	108.54	325	17	0
m	118.52	320	19	0
m	105.12	310	20	0
m	118.54	305	18	0
m	136.16	290	20	0
m	55.83	302.5	26	0
m	55.90	282.5	29	0
m	55.60	280	23	0
m	55.87	280	28	0
m	55.61	277.5	18	0
m	55.78	275	20	0
m	55.95	272.5	21	0
m	55.92	270	23	0
m	55.21	262.5	18	0
m	55.92	262.5	24	0
m	55.72	257.5	25	0
m	55.26	255	26	0
m	55.63	252.5	23	0
m	55.61	250	25	0
m	55.34	247.5	21	0
m	55.79	247.5	26	0
m	55.90	245	23	0
m	55.69	242.5	30	0
m	55.98	242.5	28	0
m	55.86	235	21	0
m	55.55	232.5	21	0
m	55.83	230	19	0
m	55.06	225	25	0
m	55.95	225	31	0
m	55.53	222.5	21	0
m	55.57	220	26	0
m	55.55	217.5	18	0
m	56.00	212.5	22	0
m	55.92	207.5	24	0
m	54.57	200	16	0
m	55.60	197.5	32	0
m	61.33	320	21	0
m	61.40	315	28	0
m	61.60	315	25	0
m	61.63	315	19	0
m	61.61	312.5	29	0
m	61.51	302.5	24	0
m	61.38	300	30	0
m	61.77	297.5	29	0
m	61.40	295	32	0
m	61.40	295	22	0
m	61.93	292.5	25	0
m	61.79	290	38	0
m	61.87	290	20	0
m	61.65	287.5	25	0
m	61.87	287.5	21	0
m	61.59	280	23	0
m	61.60	280	23	0
m	61.76	280	23	0
m	61.80	280	21	0
m	61.66	277.5	23	0
m	61.80	272.5	18	0
m	61.13	270	24	0
m	61.53	270	20	0
m	61.62	267.5	25	0
m	61.77	267.5	21	0
m	61.46	265	18	0
m	61.55	262.5	23	0
m	61.87	262.5	22	0
m	61.81	260	24	0
m	61.89	260	20	0
m	61.99	260	18	0
m	61.62	255	24	0
m	61.62	250	23	0
m	61.66	250	23	0
m	61.92	250	21	0
m	61.36	247.5	30	0
m	61.31	235	12	0
m	61.63	235	24	0
m	68.65	357.5	25	0
m	68.53	345	26	0
m	68.68	340	33	0
m	68.76	337.5	26	0
m	68.90	337.5	25	0
m	68.62	332.5	27	0
m	68.32	330	21	0
m	68.72	327.5	23	0
m	68.87	327.5	19	0
m	68.67	325	26	0
m	68.84	325	28	0
m	68.88	325	31	0
m	68.66	322.5	19	0
m	68.76	322.5	20	0
m	68.99	320	25	0
m	68.40	317.5	24	0
m	68.80	317.5	26	0
m	68.92	317.5	21	0
m	68.32	315	25	0
m	67.53	310	28	0
m	68.59	310	30	0
m	68.68	310	27	0
m	68.91	307.5	21	0
m	68.92	307.5	23	0
m	68.93	305	23	0
m	68.70	302.5	23	0
m	68.73	302.5	24	0
m	68.73	302.5	26	0
m	68.29	297.5	25	0
m	68.60	292.5	33	0
m	68.91	277.5	25	0
m	68.78	267.5	19	0
m	68.52	240	20	0
m	67.82	235	21	0
m	68.79	225	18	0
m	67.13	205	28	0
m	76.26	370	27	0
m	76.67	370	26	0
m	76.85	370	27	0
m	76.26	365	25	0
m	76.24	360	24	0
m	76.72	360	23	0
m	76.77	360	31	0
m	75.90	355	24	0
m	76.47	355	26	0
m	76.50	355	24	0
m	76.50	350	25	0
m	76.57	350	28	0
m	76.54	347.5	21	0
m	76.73	347.5	23	0
m	76.11	345	19	0
m	76.39	345	23	0
m	76.90	345	24	0
m	76.46	342.5	32	0
m	76.63	340	24	0
m	75.82	335	20	0
m	76.73	335	19	0
m	76.75	332.5	26	0
m	76.45	330	26	0
m	76.89	330	23	0
m	76.96	330	24	0
m	75.75	325	25	0
m	76.82	325	24	0
m	76.60	322.5	27	0
m	76.27	320	24	0
m	76.96	317.5	23	0
m	76.73	315	21	0
m	76.37	310	22	0
m	76.64	310	23	0
m	76.13	307.5	29	0
m	74.66	305	21	0
m	76.75	305	36	0
m	76.70	302.5	22	0
m	75.88	300	29	0
m	76.50	300	27	0
m	76.81	300	23	0
m	76.82	297.5	29	0
m	76.08	295	30	0
m	72.90	290	22	0
m	74.56	290	22	0
m	76.30	290	20	0
m	75.23	285	21	0
m	76.78	285	23	0
m	74.79	282.5	21	0
m	76.24	282.5	23	0
m	76.43	277.5	29	0
m	76.44	275	26	0
m	76.83	272.5	33	0
m	76.45	270	20	0
m	76.81	267.5	29	0
m	76.59	255	28	0
m	74.21	240	33	0
m	84.72	390	23	0
m	84.83	387.5	28	0
m	84.43	382.5	29	0
m	83.80	380	23	0
m	84.77	380	31	0
m	83.91	377.5	24	0
m	84.08	372.5	23	0
m	84.24	367.5	29	0
m	84.80	365	28	0
m	80.66	362.5	30	0
m	84.73	362.5	24	0
m	84.26	360	18	0
m	84.08	357.5	33	0
m	84.35	357.5	27	0
m	84.47	355	20	0
m	83.29	352.5	32	0
m	84.70	352.5	25	0
m	84.27	350	27	0
m	84.54	350	22	0
m	84.70	350	22	0
m	84.75	350	21	0
m	84.77	350	23	0
m	84.87	350	20	0
m	84.55	347.5	23	0
m	84.80	347.5	27	0
m	84.70	345	22	0
m	84.76	345	20	0
m	84.94	345	27	0
m	83.21	342.5	24	0
m	83.70	342.5	23	0
m	84.51	342.5	28	0
m	84.92	342.5	21	0
m	84.32	340	29	0
m	83.47	335	30	0
m	83.86	335	24	0
m	83.90	335	32	0
m	84.83	332.5	18	0
m	80.18	330	19	0
m	84.50	330	22	0
m	84.53	330	28	0
m	84.86	327.5	24	0
m	84.41	325	25	0
m	84.43	325	25	0
m	84.88	320	25	0
m	84.00	315	25	0
m	84.84	315	22	0
m	81.10	312.5	22	0
m	83.48	310	29	0
m	84.55	302.5	31	0
m	83.99	300	26	0
m	84.12	300	16	0
m	80.97	297.5	26	0
m	84.88	297.5	30	0
m	84.89	297.5	36	0
m	83.02	295	25	0
m	82.92	285	27	0
m	84.81	285	33	0
m	84.82	282.5	39	0
m	82.56	272.5	22	0
m	84.78	270	25	0
m	84.53	255	29	0
m	92.96	412.5	30	0
m	93.39	405	18	0
m	92.60	402.5	26	0
m	93.12	395	24	0
m	93.79	395	25	0
m	93.78	392.5	22	0
m	93.85	392.5	26	0
m	93.15	390	29	0
m	93.75	390	22	0
m	93.77	390	22	0
m	93.21	385	28	0
m	93.04	380	24	0
m	93.10	380	27	0
m	91.62	377.5	27	0
m	91.71	377.5	24	0
m	93.82	375	22	0
m	93.85	372.5	20	0
m	91.91	370	30	0
m	92.94	370	29	0
m	93.72	370	31	0
m	93.50	367.5	27	0
m	93.71	367.5	28	0
m	93.52	365	23	0
m	92.55	362.5	23	0
m	93.07	355	26	0
m	93.56	352.5	20	0
m	93.98	347.5	28	0
m	93.85	345	25	0
m	88.58	340	29	0
m	88.93	340	29	0
m	92.51	340	32	0
m	93.30	340	23	0
m	92.48	335	22	0
m	93.58	335	31	0
m	93.85	335	29	0
m	92.86	327.5	27	0
m	93.95	327.5	24	0
m	93.12	320	25	0
m	93.96	317.5	22	0
m	87.20	312.5	27	0
m	91.44	310	26	0
m	92.22	310	30	0
m	93.22	310	34	0
m	93.40	310	27	0
m	93.44	307.5	26	0
m	93.40	302.5	34	0
m	93.21	290	20	0
m	87.77	280	29	0
m	104.94	430	24	0
m	104.80	425	24	0
m	103.33	410	23	0
m	103.62	407.5	28	0
m	104.72	407.5	21	0
m	102.51	405	22	0
m	104.08	405	22	0
m	103.67	402.5	22	0
m	103.69	402.5	24	0
m	103.91	400	36	0
m	104.08	400	20	0
m	104.66	397.5	23	0
m	101.63	395	31	0
m	103.25	390	24	0
m	104.81	390	29	0
m	104.99	390	26	0
m	104.58	387.5	22	0
m	104.20	385	31	0
m	104.64	385	29	0
m	104.65	382.5	34	0
m	104.67	372.5	29	0
m	104.87	370	23	0
m	103.89	365	29	0
m	104.82	365	23	0
m	98.96	350	23	0
m	104.82	350	23	0
m	104.64	345	23	0
m	104.72	332.5	26	0
m	104.05	330	35	0
m	104.49	322.5	22	0
m	102.95	292.5	31	0
m	181.72	457.5	27	0
m	118.86	455	24	0
m	146.95	447.5	21	0
m	133.63	442.5	30	0
m	118.40	440	22	0
m	135.90	440	25	0
m	155.09	430	27	0
m	128.44	427.5	27	0
m	130.56	425	19	0
m	131.27	422.5	26	0
m	140.82	422.5	27	0
m	144.36	417.5	27	0
m	136.35	415	27	0
m	127.34	410	26	0
m	159.10	405	27	0
m	111.51	400	26	0
m	135.52	400	24	0
m	134.63	397.5	33	0
m	148.59	385	25	0
m	108.68	382.5	29	0
m	107.98	377.5	23	0
m	121.95	372.5	28	0
m	114.02	370	24	0
m	119.58	370	26	0
m	122.31	370	33	0
m	114.55	365	32	0
m	109.62	360	24	0
m	107.42	355	20	0
m	110.25	355	23	0
m	138.89	355	27	0
m	109.72	352.5	27	0
m	128.06	347.5	28	0
m	144.62	347.5	23	0
m	108.11	340	21	0
m	118.91	330	29	0
m	126.52	330	34	0
m	118.59	320	31	0
m	120.30	315	28	0
m	109.18	312.5	24	0
m	118.46	272.5	29	0
m	93.95	357.5	32	0
m	89.35	325	26	0
m	87.10	315	29	0
m	88.80	310	25	0
m	93.75	300	21	0
m	87.80	297.5	28	0
m	86.25	282.5	22	0
m	88.35	280	33	0
m	94.00	270	30	0
m	86.95	265	19	0
m	91.80	260	22	0
m	93.15	250	29	0
m	132.10	372.5	34	0
m	119.65	370	33	0
m	138.05	340	20	0
m	110.80	317.5	23	0
m	110.40	295	30	0
m	127.35	285	26	0
m	112.95	275	23	0
m	105.40	260	16	0
m	113.40	225	37	0
m	131.35	220	17	0
m	112.80	185	17	0
m	55.60	257.5	24	0
m	55.55	240	20	0
m	55.93	227.5	19	0
m	55.94	200	23	0
m	55.76	135	25	0
m	61.10	285	22	0
m	61.18	262.5	21	0
m	59.41	257.5	24	0
m	60.83	227.5	23	0
m	61.94	212.5	22	0
m	61.64	175	21	0
m	68.93	312.5	22	0
m	68.42	310	25	0
m	68.73	310	22	0
m	68.73	280	24	0
m	65.67	272.5	22	0
m	68.12	272.5	21	0
m	68.19	270	22	0
m	68.59	245	24	0
m	68.70	245	19	0
m	68.80	242.5	20	0
m	67.73	232.5	28	0
m	75.91	320	23	0
m	76.33	302.5	21	0
m	76.63	285	20	0
m	76.37	265	25	0
m	84.38	370	23	0
m	83.76	350	26	0
m	81.27	325	22	0
m	84.71	320	19	0
m	83.14	277.5	21	0
m	84.61	270	19	0
m	81.63	257.5	21	0
m	92.63	382.5	25	0
m	93.96	345	27	0
m	91.51	325	21	0
m	92.43	320	23	0
m	92.66	320	28	0
m	89.77	310	20	0
m	89.35	280	21	0
m	91.03	272.5	20	0
m	85.39	235	19	0
m	104.73	392.5	24	0
m	104.78	365	27	0
m	104.27	355	23	0
m	104.39	352.5	24	0
m	101.83	320	28	0
m	104.83	320	20	0
m	104.39	310	22	0
m	104.24	237.5	21	0
m	175.62	420	28	0
m	123.48	387.5	23	0
m	125.95	365	19	0
m	131.71	335	21	0
m	115.42	315	24	0
m	126.27	310	28	0
m	123.81	300	25	0
m	55.61	280	20	0
m	54.86	270	20	0
m	55.71	265	16	0
m	54.91	250	19	0
m	55.45	245	17	0
m	55.50	240	20	0
m	55.52	240	20	0
m	55.82	240	20	0
m	55.44	235	17	0
m	55.72	235	20	0
m	55.36	227.5	20	0
m	55.66	215	17	0
m	55.74	207.5	19	0
m	55.35	202.5	17	0
m	54.64	192.5	18	0
m	55.70	190	18	0
m	61.46	285	20	0
m	61.10	282.5	18	0
m	61.50	267.5	19	0
m	61.45	262.5	19	0
m	61.30	260	20	0
m	61.83	257.5	20	0
m	61.26	252.5	20	0
m	61.28	247.5	20	0
m	61.42	247.5	20	0
m	61.50	247.5	18	0
m	61.86	245	19	0
m	61.67	240	20	0
m	60.47	232.5	13	0
m	61.61	230	19	0
m	61.22	225	19	0
m	61.51	222.5	17	0
m	61.38	210	18	0
m	61.97	202.5	18	0
m	68.22	322.5	20	0
m	68.55	312.5	19	0
m	68.50	305	20	0
m	68.80	302.5	17	0
m	68.22	300	18	0
m	68.15	297.5	19	0
m	66.99	290	20	0
m	67.84	285	20	0
m	67.90	285	19	0
m	68.01	282.5	19	0
m	68.67	282.5	17	0
m	67.80	275	18	0
m	67.29	272.5	20	0
m	65.45	270	19	0
m	68.05	265	20	0
m	68.45	260	20	0
m	68.92	260	20	0
m	68.10	250	20	0
m	68.14	247.5	16	0
m	68.41	245	19	0
m	67.36	242.5	19	0
m	68.50	235	17	0
m	68.75	230	20	0
m	76.31	342.5	20	0
m	76.08	340	20	0
m	76.20	327.5	20	0
m	76.79	327.5	19	0
m	76.19	325	20	0
m	76.10	322.5	18	0
m	76.59	322.5	20	0
m	76.39	320	20	0
m	76.30	315	17	0
m	76.71	315	20	0
m	76.71	312.5	20	0
m	75.92	307.5	18	0
m	76.02	300	18	0
m	73.82	297.5	20	0
m	75.64	295	19	0
m	76.52	295	19	0
m	75.00	287.5	19	0
m	75.88	285	20	0
m	76.37	280	18	0
m	74.29	260	19	0
m	76.43	260	20	0
m	72.50	257.5	20	0
m	74.39	255	20	0
m	76.49	242.5	18	0
m	84.70	365	19	0
m	83.80	357.5	20	0
m	84.06	357.5	20	0
m	83.67	345	18	0
m	83.36	342.5	17	0
m	83.77	332.5	18	0
m	83.78	330	19	0
m	84.06	330	19	0
m	83.30	320	17	0
m	83.53	320	20	0
m	84.43	317.5	17	0
m	81.18	315	18	0
m	83.71	312.5	17	0
m	84.21	305	19	0
m	84.01	300	20	0
m	81.55	295	20	0
m	84.28	295	20	0
m	84.89	275	20	0
m	84.44	270	20	0
m	82.79	250	18	0
m	93.81	395	19	0
m	93.93	362.5	20	0
m	92.74	357.5	19	0
m	92.92	357.5	19	0
m	92.09	340	18	0
m	93.47	340	20	0
m	92.88	317.5	18	0
m	90.96	307.5	20	0
m	93.20	307.5	18	0
m	93.33	292.5	20	0
m	86.61	285	20	0
m	92.48	265	17	0
m	101.18	412.5	20	0
m	104.68	382.5	19	0
m	101.96	372.5	20	0
m	102.21	365	18	0
m	102.10	340	19	0
m	101.18	335	18	0
m	97.46	322.5	20	0
m	103.56	312.5	20	0
m	101.31	297.5	20	0
m	94.55	275	20	0
m	98.61	275	20	0
m	132.48	430	20	0
m	106.93	390	20	0
m	121.12	385	20	0
m	135.38	382.5	19	0
m	137.50	377.5	19	0
m	124.29	360	20	0
m	125.26	355	19	0
m	151.00	350	20	0
m	126.55	347.5	19	0
m	137.02	345	20	0
m	127.19	330	20	0
m	106.73	327.5	20	0
m	129.49	325	19	0
m	115.22	315	19	0
m	125.50	315	19	0
m	55.62	305	27	0
m	55.48	287.5	19	0
m	55.94	287.5	17	0
m	55.38	285	24	0
m	55.66	275	21	0
m	55.72	275	30	0
m	55.96	275	24	0
m	55.58	270	19	0
m	55.86	270	22	0
m	55.94	267.5	25	0
m	55.32	260	26	0
m	55.94	257.5	24	0
m	55.44	252.5	27	0
m	55.70	252.5	26	0
m	55.82	250	22	0
m	55.90	245	25	0
m	55.94	235	28	0
m	55.84	232.5	31	0
m	55.88	210	27	0
m	55.54	157.5	27	0
m	61.56	325	30	0
m	61.30	317.5	29	0
m	61.68	317.5	25	0
m	61.28	315	22	0
m	61.52	302.5	19	0
m	61.78	300	30	0
m	61.56	295	23	0
m	61.84	292.5	26	0
m	61.74	290	39	0
m	61.76	287.5	26	0
m	61.60	285	31	0
m	61.88	285	24	0
m	61.92	282.5	24	0
m	61.92	275	25	0
m	61.24	265	20	0
m	68.78	357.5	26	0
m	68.92	352.5	22	0
m	68.42	340	28	0
m	68.64	337.5	26	0
m	68.84	335	20	0
m	68.40	330	34	0
m	68.84	330	21	0
m	68.84	330	27	0
m	68.50	327.5	21	0
m	68.48	320	22	0
m	68.92	320	27	0
m	68.58	310	25	0
m	68.92	302.5	26	0
m	68.20	300	22	0
m	68.30	297.5	26	0
m	68.48	242.5	24	0
m	76.20	367.5	26	0
m	76.48	367.5	27	0
m	76.68	365	24	0
m	76.90	362.5	25	0
m	76.66	355	25	0
m	76.58	352.5	31	0
m	76.58	350	33	0
m	76.58	350	25	0
m	76.86	350	25	0
m	76.60	347.5	10	0
m	76.90	337.5	29	0
m	76.84	335	20	0
m	76.88	325	22	0
m	76.80	320	30	0
m	76.92	305	26	0
m	76.48	200	24	0
m	84.06	390	29	0
m	84.22	390	30	0
m	84.70	390	25	0
m	84.46	380	34	0
m	84.68	380	29	0
m	82.40	377.5	31	0
m	83.20	375	24	0
m	84.80	375	25	0
m	84.64	370	24	0
m	84.74	365	20	0
m	84.86	365	21	0
m	84.16	357.5	19	0
m	84.82	355	29	0
m	84.42	352.5	25	0
m	84.62	352.5	23	0
m	84.54	345	28	0
m	83.18	330	33	0
m	84.80	310	26	0
m	81.56	290	27	0
m	92.06	405	31	0
m	93.58	405	19	0
m	93.30	402.5	26	0
m	93.42	402.5	23	0
m	92.66	397.5	28	0
m	94.00	397.5	23	0
m	93.36	392.5	25	0
m	93.48	392.5	27	0
m	93.18	385	23	0
m	94.00	382.5	30	0
m	93.20	377.5	26	0
m	92.46	375	31	0
m	92.82	375	28	0
m	93.32	375	32	0
m	93.04	367.5	21	0
m	90.34	365	25	0
m	93.10	365	29	0
m	93.22	355	24	0
m	92.64	305	30	0
m	104.70	425	22	0
m	104.48	422.5	23	0
m	104.12	420	21	0
m	104.52	420	30	0
m	104.38	415	21	0
m	104.16	410	23	0
m	102.72	405	20	0
m	104.68	405	23	0
m	104.52	390	27	0
m	103.42	387.5	30	0
m	104.16	385	24	0
m	104.92	365	23	0
m	103.96	295	27	0
m	147.48	472.5	22	0
m	146.88	467.5	31	0
m	174.84	462.5	28	0
m	123.64	460	25	0
m	133.36	460	14	0
m	131.58	452.5	26	0
m	134.64	425	27	0
m	140.62	425	28	0
m	118.02	420	23	0
m	163.22	420	28	0
m	133.32	415	20	0
m	140.12	410	28	0
m	138.34	395	25	0
m	155.06	392.5	25	0
m	116.04	390	21	0
m	115.54	385	22	0
m	121.98	382.5	33	0
m	144.34	370	21	0
m	132.02	360	20	0
m	130.18	357.5	34	0
m	137.00	352.5	30	0
m	55.90	270	28	0
m	55.80	220	21	0
m	61.80	295	21	0
m	61.75	285	21	0
m	61.70	275	22	0
m	61.05	272.5	25	0
m	61.95	260	20	0
m	59.90	247.5	25	0
m	61.80	237.5	23	0
m	61.85	235	19	0
m	68.95	312.5	26	0
m	68.75	302.5	21	0
m	68.80	297.5	27	0
m	68.45	292.5	27	0
m	67.90	272.5	24	0
m	68.65	262.5	21	0
m	67.60	260	24	0
m	65.30	250	23	0
m	74.50	315	23	0
m	74.80	300	21	0
m	75.90	297.5	21	0
m	76.60	280	20	0
m	76.55	252.5	20	0
m	69.95	232.5	21	0
m	76.65	217.5	20	0
m	83.70	315	24	0
m	84.25	295	21	0
m	83.70	285	24	0
m	83.20	282.5	21	0
m	84.45	235	21	0
m	93.45	357.5	22	0
m	91.00	340	21	0
m	88.45	337.5	24	0
m	88.95	327.5	21	0
m	92.35	295	20	0
m	91.60	285	23	0
m	92.10	247.5	23	0
m	102.45	380	26	0
m	104.40	335	26	0
m	97.25	307.5	20	0
m	101.75	305	26	0
m	135.95	420	27	0
m	112.70	387.5	24	0
m	131.60	350	20	0
m	143.50	325	25	0
m	118.00	282.5	20	0
m	125.75	280	22	0
m	108.65	262.5	26	0
m	55.79	260	18	0
m	55.47	237.5	20	0
m	55.72	237.5	19	0
m	55.72	227.5	19	0
m	55.80	225	20	0
m	55.64	222.5	19	0
m	55.31	215	19	0
m	55.89	215	18	0
m	54.93	212.5	20	0
m	55.48	210	16	0
m	53.85	202.5	18	0
m	55.34	202.5	18	0
m	55.66	200	17	0
m	61.66	295	19	0
m	60.03	292.5	17	0
m	61.64	280	18	0
m	60.06	277.5	19	0
m	61.83	277.5	19	0
m	61.13	275	19	0
m	61.86	275	20	0
m	59.88	270	18	0
m	60.02	260	20	0
m	61.38	260	20	0
m	59.61	255	19	0
m	60.13	255	20	0
m	60.86	255	18	0
m	60.06	252.5	19	0
m	61.14	252.5	17	0
m	61.90	250	19	0
m	59.85	245	20	0
m	59.81	240	19	0
m	61.64	240	19	0
m	61.67	232.5	20	0
m	60.84	205	19	0
m	68.58	322.5	19	0
m	68.83	310	20	0
m	68.68	305	20	0
m	68.27	302.5	20	0
m	67.77	297.5	20	0
m	68.37	297.5	19	0
m	68.42	292.5	19	0
m	68.63	292.5	20	0
m	68.18	287.5	20	0
m	68.44	287.5	20	0
m	67.25	285	16	0
m	68.75	285	20	0
m	68.57	282.5	19	0
m	67.39	277.5	20	0
m	68.32	277.5	19	0
m	68.27	272.5	19	0
m	67.53	265	19	0
m	68.26	265	19	0
m	68.81	262.5	20	0
m	64.14	260	20	0
m	68.93	260	18	0
m	68.61	255	19	0
m	67.56	230	19	0
m	68.47	217.5	19	0
m	75.56	342.5	18	0
m	76.48	337.5	20	0
m	76.34	335	20	0
m	76.17	327.5	19	0
m	76.24	327.5	18	0
m	76.67	327.5	19	0
m	73.73	325	19	0
m	76.36	325	20	0
m	76.59	322.5	20	0
m	76.48	320	19	0
m	75.79	317.5	20	0
m	75.88	315	19	0
m	75.20	310	18	0
m	75.95	310	19	0
m	76.45	305	19	0
m	75.25	290	19	0
m	74.34	285	20	0
m	76.65	277.5	20	0
m	76.45	260	20	0
m	82.24	362.5	18	0
m	84.19	352.5	19	0
m	84.46	352.5	19	0
m	84.14	347.5	20	0
m	83.15	345	19	0
m	83.54	345	19	0
m	84.00	345	18	0
m	83.78	342.5	19	0
m	84.76	337.5	17	0
m	83.49	330	20	0
m	84.16	325	20	0
m	84.62	325	20	0
m	83.91	322.5	20	0
m	82.86	320	19	0
m	84.81	307.5	20	0
m	83.63	295	20	0
m	82.25	290	18	0
m	84.38	267.5	20	0
m	82.45	260	19	0
m	92.44	400	20	0
m	93.52	370	20	0
m	92.86	365	20	0
m	91.72	362.5	20	0
m	92.92	357.5	19	0
m	92.38	347.5	19	0
m	92.48	345	19	0
m	92.93	345	19	0
m	92.65	340	20	0
m	93.05	330	18	0
m	93.46	327.5	20	0
m	93.03	325	20	0
m	93.53	307.5	20	0
m	90.86	297.5	20	0
m	93.65	290	19	0
m	88.61	287.5	20	0
m	93.47	235	18	0
m	103.54	385	19	0
m	104.02	372.5	20	0
m	100.08	367.5	17	0
m	102.81	350	19	0
m	104.29	350	19	0
m	96.26	342.5	14	0
m	100.50	325	20	0
m	102.94	320	19	0
m	103.71	320	19	0
m	104.04	320	20	0
m	98.67	317.5	19	0
m	99.35	317.5	20	0
m	97.18	310	20	0
m	103.49	300	19	0
m	104.54	300	20	0
m	103.72	280	19	0
m	95.95	265	20	0
m	94.52	260	17	0
m	124.76	410	20	0
m	113.09	405	20	0
m	116.59	385	19	0
m	139.25	385	19	0
m	145.30	377.5	18	0
m	119.80	375	19	0
m	130.84	365	20	0
m	137.29	350	18	0
m	124.10	345	17	0
m	130.49	342.5	20	0
m	119.40	325	19	0
m	122.36	312.5	20	0
m	143.99	307.5	18	0
m	117.87	295	19	0
m	55.96	300	28	0
m	55.38	280	25	0
m	55.98	277.5	31	0
m	55.72	270	25	0
m	55.84	267.5	22	0
m	55.86	267.5	25	0
m	55.48	265	23	0
m	55.76	255	21	0
m	55.82	252.5	25	0
m	55.76	245	26	0
m	55.82	230	22	0
m	55.92	230	20	0
m	55.82	217.5	18	0
m	61.78	317.5	26	0
m	61.70	305	24	0
m	61.94	302.5	26	0
m	61.46	300	28	0
m	61.46	295	24	0
m	61.76	295	28	0
m	61.82	295	17	0
m	61.68	292.5	40	0
m	61.82	290	23	0
m	61.76	280	27	0
m	61.18	267.5	26	0
m	61.74	257.5	24	0
m	61.28	220	20	0
m	68.78	340	27	0
m	68.42	335	28	0
m	68.62	335	21	0
m	68.68	327.5	30	0
m	68.24	325	23	0
m	68.52	325	21	0
m	68.70	325	22	0
m	68.50	322.5	23	0
m	68.84	322.5	21	0
m	68.54	320	23	0
m	68.62	320	25	0
m	67.96	315	20	0
m	68.90	310	32	0
m	68.52	302.5	25	0
m	68.44	300	20	0
m	68.44	292.5	21	0
m	68.28	290	20	0
m	67.62	280	27	0
m	68.84	275	31	0
m	68.94	250	27	0
m	76.36	365	26	0
m	76.28	360	26	0
m	76.42	360	24	0
m	76.56	360	29	0
m	76.60	360	33	0
m	76.58	355	33	0
m	76.34	347.5	30	0
m	76.20	330	22	0
m	76.46	330	20	0
m	76.52	330	23	0
m	76.68	320	30	0
m	76.82	307.5	20	0
m	76.02	270	20	0
m	84.74	390	26	0
m	84.52	385	22	0
m	84.58	382.5	21	0
m	83.96	372.5	21	0
m	84.82	370	26	0
m	84.28	367.5	25	0
m	84.36	367.5	31	0
m	83.70	360	25	0
m	82.64	350	21	0
m	84.78	350	24	0
m	84.12	345	18	0
m	84.46	337.5	21	0
m	84.58	337.5	31	0
m	84.78	317.5	20	0
m	83.98	310	28	0
m	84.62	282.5	32	0
m	93.60	407.5	24	0
m	92.90	405	20	0
m	93.74	402.5	20	0
m	93.36	392.5	23	0
m	93.90	392.5	31	0
m	93.14	390	28	0
m	93.30	387.5	29	0
m	93.60	377.5	27	0
m	93.62	377.5	20	0
m	93.34	375	20	0
m	91.90	362.5	22	0
m	92.18	357.5	25	0
m	93.78	350	35	0
m	93.80	345	22	0
m	91.16	340	20	0
m	93.78	340	29	0
m	93.60	332.5	26	0
m	91.88	327.5	26	0
m	103.24	422.5	21	0
m	103.40	420	26	0
m	104.70	417.5	31	0
m	103.06	415	24	0
m	104.32	410	24	0
m	104.74	410	26	0
m	104.04	405	21	0
m	104.30	405	24	0
m	104.56	405	19	0
m	104.12	400	28	0
m	102.32	395	24	0
m	103.34	392.5	26	0
m	104.42	390	21	0
m	99.90	387.5	20	0
m	104.28	385	25	0
m	102.16	382.5	24	0
m	104.26	370	24	0
m	104.44	365	24	0
m	104.76	355	28	0
m	104.86	352.5	26	0
m	103.44	350	23	0
m	103.54	347.5	22	0
m	103.98	345	23	0
m	97.72	325	26	0
m	100.38	325	28	0
m	102.22	322.5	19	0
m	98.66	310	21	0
m	125.74	460	26	0
m	152.30	445	23	0
m	176.90	442.5	29	0
m	134.48	435	28	0
m	139.42	415	29	0
m	116.38	405	25	0
m	139.36	405	29	0
m	122.40	402.5	25	0
m	123.30	387.5	34	0
m	130.42	385	24	0
m	145.58	355	26	0
m	117.82	352.5	25	0
m	55.77	265	18	0
m	53.58	260	17	0
m	55.92	260	19	0
m	55.84	232.5	19	0
m	55.26	230	15	0
m	55.45	230	19	0
m	56.00	230	20	0
m	55.40	225	19	0
m	55.51	225	20	0
m	55.34	220	17	0
m	54.10	215	19	0
m	55.76	210	18	0
m	54.77	205	19	0
m	55.98	200	20	0
m	55.55	165	17	0
m	61.96	312.5	19	0
m	61.67	270	18	0
m	61.26	260	17	0
m	61.27	260	18	0
m	61.01	257.5	20	0
m	61.64	250	19	0
m	61.72	245	20	0
m	61.29	237.5	20	0
m	61.53	237.5	20	0
m	61.70	237.5	20	0
m	61.15	235	19	0
m	61.73	227.5	17	0
m	60.83	225	19	0
m	61.42	225	17	0
m	61.84	217.5	16	0
m	59.74	215	17	0
m	68.38	322.5	17	0
m	68.84	315	19	0
m	68.56	312.5	19	0
m	68.72	312.5	20	0
m	67.54	307.5	18	0
m	68.64	305	20	0
m	68.80	285	20	0
m	65.38	270	18	0
m	68.81	262.5	20	0
m	67.17	260	20	0
m	68.43	255	18	0
m	67.24	247.5	19	0
m	66.86	240	16	0
m	67.28	232.5	17	0
m	68.75	220	18	0
m	76.31	350	20	0
m	76.69	340	20	0
m	76.24	337.5	19	0
m	73.06	325	19	0
m	76.65	320	18	0
m	76.63	315	20	0
m	76.67	315	19	0
m	76.12	310	18	0
m	76.56	305	20	0
m	76.90	305	20	0
m	76.58	302.5	19	0
m	75.90	297.5	19	0
m	76.02	295	19	0
m	76.45	295	20	0
m	74.66	292.5	19	0
m	75.52	290	17	0
m	75.69	285	19	0
m	75.98	277.5	20	0
m	75.54	267.5	17	0
m	74.18	235	17	0
m	83.99	370	20	0
m	84.60	360	20	0
m	83.39	352.5	20	0
m	84.13	337.5	20	0
m	82.21	330	19	0
m	84.13	325	19	0
m	83.83	320	16	0
m	82.32	310	20	0
m	83.12	300	19	0
m	84.11	300	20	0
m	83.83	280	19	0
m	84.83	280	18	0
m	79.14	260	19	0
m	77.48	257.5	20	0
m	92.32	365	19	0
m	93.56	365	20	0
m	91.48	362.5	19	0
m	91.40	360	20	0
m	90.15	355	19	0
m	92.72	355	19	0
m	93.47	352.5	20	0
m	93.75	350	20	0
m	92.45	330	18	0
m	88.12	327.5	18	0
m	91.08	325	18	0
m	91.91	315	21	0
m	88.27	297.5	20	0
m	93.95	297.5	20	0
m	93.16	285	18	0
m	91.73	265	18	0
m	103.96	415	20	0
m	103.88	387.5	18	0
m	104.60	380	20	0
m	99.36	365	20	0
m	102.92	365	20	0
m	104.25	365	18	0
m	103.97	360	20	0
m	99.84	357.5	20	0
m	104.20	355	20	0
m	103.52	352.5	20	0
m	103.64	347.5	20	0
m	99.42	332.5	19	0
m	104.82	327.5	19	0
m	104.79	325	20	0
m	104.59	320	20	0
m	94.82	237.5	18	0
m	133.34	402.5	18	0
m	143.08	402.5	20	0
m	121.64	390	20	0
m	117.35	367.5	20	0
m	136.43	360	19	0
m	118.13	355	18	0
m	130.60	352.5	20	0
m	125.36	332.5	20	0
m	132.96	325	19	0
m	117.64	322.5	19	0
m	126.83	300	20	0
m	116.63	275	17	0
m	55.98	282.5	22	0
m	55.92	230	21	0
m	55.70	225	22	0
m	55.44	210	17	0
m	55.72	192.5	23	0
m	55.06	182.5	21	0
m	62.00	325	22	0
m	61.85	285	25	0
m	62.00	280	23	0
m	61.70	277.5	21	0
m	61.60	265	26	0
m	61.50	255	27	0
m	61.05	245	26	0
m	61.90	240	20	0
m	62.00	225	24	0
m	68.90	345	28	0
m	68.85	300	20	0
m	68.55	290	19	0
m	67.35	285	21	0
m	68.50	280	22	0
m	67.75	270	21	0
m	76.25	345	24	0
m	76.40	327.5	24	0
m	77.00	302.5	17	0
m	75.40	300	24	0
m	76.50	300	26	0
m	76.40	285	19	0
m	76.85	275	26	0
m	76.75	257.5	24	0
m	72.85	230	19	0
m	84.85	365	23	0
m	84.70	350	27	0
m	82.45	330	21	0
m	84.95	320	24	0
m	77.90	310	20	0
m	84.50	305	23	0
m	83.55	300	18	0
m	84.55	295	19	0
m	83.70	285	22	0
m	93.50	385	23	0
m	91.95	355	23	0
m	92.70	340	21	0
m	91.50	330	22	0
m	86.30	320	22	0
m	93.20	285	21	0
m	92.20	280	24	0
m	88.50	272.5	20	0
m	103.70	357.5	25	0
m	95.50	355	21	0
m	104.55	332.5	19	0
m	103.70	327.5	22	0
m	102.75	320	26	0
m	102.00	290	22	0
m	126.50	390	24	0
m	122.88	350	26	0
m	150.00	345	23	0
m	121.50	330	21	0
m	135.84	327.5	19	0
m	55.50	287.5	22	0
m	55.60	277.5	21	0
m	55.70	277.5	32	0
m	55.45	272.5	26	0
m	55.25	265	24	0
m	55.85	250	28	0
m	55.85	242.5	17	0
m	55.70	225	22	0
m	55.05	217.5	19	0
m	61.75	315	22	0
m	61.50	310	24	0
m	62.00	310	27	0
m	61.60	307.5	31	0
m	61.65	292.5	24	0
m	61.90	292.5	22	0
m	61.90	290	19	0
m	61.75	285	25	0
m	61.80	280	26	0
m	61.50	277.5	23	0
m	61.55	277.5	27	0
m	61.95	257.5	22	0
m	61.80	220	19	0
m	68.80	347.5	28	0
m	68.05	345	22	0
m	68.40	335	24	0
m	68.45	332.5	22	0
m	68.80	332.5	22	0
m	68.90	332.5	23	0
m	68.95	330	20	0
m	68.90	325	31	0
m	67.60	317.5	21	0
m	68.75	317.5	29	0
m	68.80	315	28	0
m	68.05	307.5	30	0
m	68.90	302.5	25	0
m	68.15	300	21	0
m	68.45	300	19	0
m	68.65	295	27	0
m	68.20	292.5	21	0
m	68.30	285	22	0
m	68.10	282.5	20	0
m	66.50	280	21	0
m	68.30	280	25	0
m	68.75	270	18	0
m	68.20	235	26	0
m	76.05	320	24	0
m	76.55	370	24	0
m	76.95	367.5	27	0
m	76.65	365	25	0
m	76.75	365	22	0
m	76.30	360	22	0
m	76.80	340	20	0
m	76.90	325	23	0
m	76.50	320	25	0
m	76.85	320	21	0
m	76.10	315	23	0
m	76.30	300	23	0
m	76.85	297.5	20	0
m	83.45	385	29	0
m	84.90	385	27	0
m	84.35	380	23	0
m	84.65	380	27	0
m	84.35	377.5	22	0
m	84.60	377.5	26	0
m	84.65	370	25	0
m	84.40	367.5	32	0
m	84.90	367.5	27	0
m	83.45	365	24	0
m	84.35	357.5	22	0
m	84.50	357.5	25	0
m	82.75	355	19	0
m	83.30	355	21	0
m	83.45	352.5	21	0
m	83.50	350	23	0
m	84.65	340	35	0
m	84.90	340	28	0
m	83.75	335	26	0
m	84.80	310	22	0
m	81.90	300	20	0
m	85.00	300	19	0
m	81.20	285	22	0
m	92.65	392.5	21	0
m	93.25	387.5	22	0
m	93.90	387.5	28	0
m	94.00	382.5	32	0
m	91.15	375	23	0
m	93.10	372.5	23	0
m	93.75	372.5	21	0
m	92.90	370	19	0
m	93.10	370	24	0
m	93.80	367.5	22	0
m	92.35	357.5	18	0
m	90.70	335	26	0
m	93.25	335	31	0
m	93.35	330	26	0
m	91.95	327.5	22	0
m	92.20	325	22	0
m	104.05	420	27	0
m	104.20	417.5	25	0
m	104.65	417.5	22	0
m	103.30	415	27	0
m	104.30	415	24	0
m	104.05	412.5	20	0
m	104.25	412.5	25	0
m	104.35	407.5	27	0
m	104.50	407.5	26	0
m	104.55	400	22	0
m	103.20	395	26	0
m	104.20	395	20	0
m	104.10	390	25	0
m	104.70	385	23	0
m	104.90	370	28	0
m	105.00	370	23	0
m	104.95	357.5	22	0
m	104.75	355	23	0
m	104.95	350	25	0
m	102.50	332.5	22	0
m	157.30	472.5	24	0
m	134.70	450	23	0
m	132.70	440	22	0
m	121.40	425	25	0
m	169.30	425	30	0
m	159.20	417.5	24	0
m	126.20	412.5	21	0
m	149.40	400	27	0
m	135.00	397.5	18	0
m	122.55	392.5	27	0
m	126.95	392.5	31	0
m	150.10	392.5	30	0
m	107.55	362.5	29	0
m	116.25	360	24	0
m	107.75	357.5	27	0
m	119.80	355	22	0
m	124.90	345	26	0
m	129.60	345	32	0
m	114.45	335	38	0
m	119.35	325	28	0
m	55.25	265	20	0
m	55.60	250	20	0
m	55.70	242.5	19	0
m	55.25	240	18	0
m	55.80	230	20	0
m	55.75	227.5	16	0
m	55.50	220	20	0
m	55.75	220	20	0
m	55.70	217.5	20	0
m	55.45	215	19	0
m	53.25	205	19	0
m	54.60	200	18	0
m	55.55	200	17	0
m	55.30	195	16	0
m	55.85	195	16	0
m	60.95	287.5	20	0
m	61.85	277.5	18	0
m	61.45	275	20	0
m	60.85	262.5	17	0
m	61.55	262.5	20	0
m	61.35	257.5	20	0
m	61.50	257.5	19	0
m	61.35	255	20	0
m	61.75	255	19	0
m	61.15	250	19	0
m	61.30	250	17	0
m	61.40	250	18	0
m	61.90	250	18	0
m	61.80	245	20	0
m	61.90	242.5	20	0
m	61.25	237.5	17	0
m	61.70	237.5	19	0
m	61.50	230	19	0
m	61.25	225	20	0
m	61.05	222.5	19	0
m	68.55	330	19	0
m	68.40	322.5	18	0
m	68.35	317.5	20	0
m	67.75	312.5	19	0
m	69.00	295	20	0
m	68.60	287.5	20	0
m	68.45	285	20	0
m	68.35	280	19	0
m	68.30	275	19	0
m	68.30	272.5	19	0
m	67.90	265	18	0
m	68.00	260	19	0
m	65.70	247.5	17	0
m	67.90	240	17	0
m	65.90	232.5	19	0
m	67.25	225	17	0
m	75.95	355	18	0
m	76.20	337.5	17	0
m	76.50	335	20	0
m	76.55	335	18	0
m	76.20	332.5	20	0
m	76.55	325	20	0
m	76.60	325	19	0
m	76.40	322.5	20	0
m	76.45	317.5	19	0
m	76.50	317.5	20	0
m	74.30	307.5	19	0
m	75.95	300	20	0
m	76.50	297.5	20	0
m	76.20	290	19	0
m	76.60	290	19	0
m	75.80	270	19	0
m	74.50	250	17	0
m	76.10	245	20	0
m	84.15	355	20	0
m	79.65	352.5	20	0
m	82.35	352.5	20	0
m	83.65	352.5	20	0
m	84.25	350	17	0
m	84.45	340	20	0
m	83.50	330	19	0
m	79.80	320	20	0
[truncated: 25,197 more rows]
